# Supplementary material for: Trans-Reduction of Cerebral Small Vessel Disease Proteins by Notch-Derived EGF-like Sequences
Source: Int J Mol Sci. 2022 Mar 27;23(7):3671. doi: 10.3390/ijms23073671 (PMC9115637; doi:10.3390/ijms23073671)
Supplement: Supplementary file 1 [file ijms-23-03671-s001.zip]

Archive with 1 entries (1 files):
- ijms-1561491-SI.pdf
